# Supplementary material for: Full Blood Count Trends for Colorectal Cancer Detection in Primary Care: Development and Validation of a Dynamic Prediction Model
Source: Cancers (Basel). 2022 Sep 29;14(19):4779. doi: 10.3390/cancers14194779 (PMC9563332; doi:10.3390/cancers14194779)
Supplement: Supplementary file 1 [file cancers-14-04779-s001.zip]

Archive with 1 entries (1 files):
- cancers-1906816-supplementary.pdf
